# Supplementary material for: Simplified detection of polyhistidine-tagged proteins in gels and membranes using a UV-excitable dye and a multiple chelator head pair
Source: J Biol Chem. 2020 Jul 9;295(34):12214–23. doi: 10.1074/jbc.RA120.014132 (PMC7443479; doi:10.1074/jbc.RA120.014132)
Supplement: Supporting Information [file supp_RA120.014132_160510_2_supp_556005_qcmfky.xlsx]

## Sheet: Fig. 2b
Absorption and emission spectra of Alexa Fluor 405 NHS ester are indicated as available from the online Spectra Viewer tool from Chroma Technology Corporation (https://www.chroma.com/spectra-viewer). NA indicates that the value is not available at the indicated wavelength.
	Wavelength (nm)	Relative absorbance (%)	Relative emission (%)
	300	0.335999	NA
	301	0.282072	NA
	302	0.239604	NA
	303	0.202067	NA
	304	0.173298	NA
	305	0.151885	NA
	306	0.135352	NA
	307	0.121219	NA
	308	0.110815	NA
	309	0.10317	NA
	310	0.0961069	NA
	311	0.0909856	NA
	312	0.0862271	NA
	313	0.0836556	NA
	314	0.0807741	NA
	315	0.0764482	NA
	316	0.0761117	NA
	317	0.0753427	NA
	318	0.0735642	NA
	319	0.0734897	NA
	320	0.0760612	NA
	321	0.0757752	NA
	322	0.0780103	NA
	323	0.0799089	NA
	324	0.082937	NA
	325	0.0893057	NA
	326	0.0920935	NA
	327	0.0973086	NA
	328	0.104374	NA
	329	0.110599	NA
	330	0.118529	NA
	331	0.126482	NA
	332	0.134893	NA
	333	0.142223	NA
	334	0.152055	NA
	335	0.158063	NA
	336	0.167244	NA
	337	0.176593	NA
	338	0.186299	NA
	339	0.196828	NA
	340	0.209397	NA
	341	0.224415	NA
	342	0.240685	NA
	343	0.260416	NA
	344	0.280726	NA
	345	0.301947	NA
	346	0.32425	NA
	347	0.343305	NA
	348	0.360441	NA
	349	0.376545	NA
	350	0.390388	NA
	351	0.403027	NA
	352	0.416557	NA
	353	0.427372	NA
	354	0.439268	NA
	355	0.451236	NA
	356	0.463063	NA
	357	0.477627	NA
	358	0.493897	NA
	359	0.515382	NA
	360	0.541073	NA
	361	0.571475	NA
	362	0.602955	NA
	363	0.633332	NA
	364	0.660081	NA
	365	0.679283	NA
	366	0.692717	NA
	367	0.703631	NA
	368	0.711607	NA
	369	0.719444	NA
	370	0.725426	NA
	371	0.731746	NA
	372	0.735976	NA
	373	0.740377	NA
	374	0.743306	NA
	375	0.74732	NA
	376	0.749509	NA
	377	0.753931	NA
	378	0.754818	NA
	379	0.754892	NA
	380	0.749266	9.5e-07
	381	0.734558	9.5e-07
	382	0.715599	9.5e-07
	383	0.69123	9.5e-07
	384	0.658521	9.5e-07
	385	0.626774	9.5e-07
	386	0.597644	9.5e-07
	387	0.572361	9.5e-07
	388	0.555058	9.5e-07
	389	0.545517	9.5e-07
	390	0.547033	9.5e-07
	391	0.559602	0.000143816
	392	0.584548	0.00157483
	393	0.620405	0.00399222
	394	0.667147	0.00824001
	395	0.722158	0.0131696
	396	0.78308	0.0208991
	397	0.844655	0.030139
	398	0.902908	0.0446823
	399	0.951817	0.0621143
	400	0.986013	0.08567
	401	1	0.115046
	402	0.994595	0.148875
	403	0.967508	0.191455
	404	0.921365	0.240453
	405	0.860562	0.289263
	406	0.788872	0.350919
	407	0.710333	0.410615
	408	0.628937	0.475343
	409	0.548475	0.54269
	410	0.471691	0.603744
	411	0.398316	0.670948
	412	0.334389	0.731458
	413	0.276521	0.78387
	414	0.226893	0.833784
	415	0.183992	0.874056
	416	0.149363	0.91413
	417	0.118888	0.939903
	418	0.095434	0.962973
	419	0.0748356	0.980377
	420	0.0594089	0.992964
	421	0.0466451	0.997095
	422	0.0363135	1
	423	0.0292478	0.99331
	424	0.0218914	0.988795
	425	0.0173012	0.985033
	426	0.0138188	0.97775
	427	0.0106465	0.968286
	428	0.00838743	0.963312
	429	0.00679886	0.954123
	430	0.00564529	0.946737
	431	0.00439559	0.938243
	432	0.00288393	0.937133
	433	0.0027133	0.932115
	434	0.00230474	0.924073
	435	0.00182649	0.918007
	436	0.00122327	0.909172
	437	0.0013194	0.900576
	438	0.000574	0.891786
	439	0.000673	0.882591
	440	0.000745015	0.869924
	441	0.00136746	0.856341
	442	0.000745015	0.847748
	443	0.000238	0.827022
	444	0.000286	0.812451
	445	0.000457	0.794356
	446	0.000646	0.774644
	447	0.000553	0.755578
	448	9.5e-07	0.735576
	449	0.000168	0.714215
	450	0.000142	0.696163
	451	NA	0.673014
	452	NA	0.649699
	453	NA	0.630189
	454	NA	0.605633
	455	NA	0.586457
	456	NA	0.566065
	457	NA	0.547412
	458	NA	0.530853
	459	NA	0.511873
	460	NA	0.49325
	461	NA	0.478194
	462	NA	0.459042
	463	NA	0.441256
	464	NA	0.426779
	465	NA	0.412614
	466	NA	0.398747
	467	NA	0.386082
	468	NA	0.373659
	469	NA	0.358482
	470	NA	0.345643
	471	NA	0.334742
	472	NA	0.323227
	473	NA	0.310257
	474	NA	0.29754
	475	NA	0.286276
	476	NA	0.274509
	477	NA	0.264021
	478	NA	0.251514
	479	NA	0.243539
	480	NA	0.232652
	481	NA	0.223724
	482	NA	0.213759
	483	NA	0.205166
	484	NA	0.195088
	485	NA	0.187965
	486	NA	0.178367
	487	NA	0.171176
	488	NA	0.162882
	489	NA	0.155839
	490	NA	0.148309
	491	NA	0.141472
	492	NA	0.135008
	493	NA	0.128729
	494	NA	0.123154
	495	NA	0.118084
	496	NA	0.112935
	497	NA	0.108896
	498	NA	0.102558
	499	NA	0.0976676
	500	NA	0.0931788
	501	NA	0.0885836
	502	NA	0.0845476
	503	NA	0.0787042
	504	NA	0.0747371
	505	NA	0.0702943
	506	NA	0.0673086
	507	NA	0.0636176
	508	NA	0.0594929
	509	NA	0.0566855
	510	NA	0.0532741
	511	NA	0.0517792
	512	NA	0.0492414
	513	NA	0.0453967
	514	NA	0.0440724
	515	NA	0.040939
	516	NA	0.0398411
	517	NA	0.0376937
	518	NA	0.0344979
	519	NA	0.0333559
	520	NA	0.0314317
	521	NA	0.029491
	522	NA	0.027806
	523	NA	0.0250362
	524	NA	0.0246511
	525	NA	0.0221019
	526	NA	0.0214251
	527	NA	0.0199195
	528	NA	0.0178519
	529	NA	0.017139
	530	NA	0.0155867
	531	NA	0.0145721
	532	NA	0.0138279
	533	NA	0.0116498
	534	NA	0.0120181
	535	NA	0.010085
	536	NA	0.0095778
	537	NA	0.0081856
	538	NA	0.00647969
	539	NA	0.00712114
	540	NA	0.00597933
	541	NA	0.00572278
	542	NA	0.00546295
	543	NA	0.00275197
	544	NA	0.00369773
	545	NA	0.00186313
	546	NA	0.00250404
	547	NA	0.00157746
	548	NA	0.000636116
	549	NA	9.5e-07
	550	NA	9.5e-07
	551	NA	9.5e-07
	552	NA	9.5e-07
	553	NA	9.5e-07
	554	NA	9.5e-07
	555	NA	9.5e-07
	556	NA	9.5e-07
	557	NA	9.5e-07
	558	NA	9.5e-07
	559	NA	9.5e-07
	560	NA	9.5e-07
	561	NA	9.5e-07
	562	NA	9.5e-07
	563	NA	9.5e-07
	564	NA	9.5e-07
	565	NA	9.5e-07
	566	NA	9.5e-07
	567	NA	9.5e-07
	568	NA	9.5e-07
	569	NA	9.5e-07
	570	NA	9.5e-07
	571	NA	9.5e-07
	572	NA	9.5e-07
	573	NA	9.5e-07
	574	NA	9.5e-07
	575	NA	9.5e-07
	576	NA	9.5e-07
	577	NA	9.5e-07
	578	NA	9.5e-07
	579	NA	9.5e-07
	580	NA	9.5e-07
	581	NA	9.5e-07
	582	NA	9.5e-07
	583	NA	9.5e-07
	584	NA	9.5e-07
	585	NA	9.5e-07
	586	NA	9.5e-07
	587	NA	9.5e-07
	588	NA	9.5e-07
	589	NA	9.5e-07
	590	NA	9.5e-07
	591	NA	9.5e-07
	592	NA	9.5e-07
	593	NA	9.5e-07
	594	NA	9.5e-07
	595	NA	9.5e-07
	596	NA	9.5e-07
	597	NA	9.5e-07
	598	NA	9.5e-07
	599	NA	9.5e-07
	600	NA	9.5e-07

## Sheet: Fig. 2c and Table S1
Measured fluorescence lifetime of the Ni(2+)-trisNTA-coupled fluorophores was determined as described in Supplementary information Experimental procedures. SD denotes standard deviation.
	Fluorophore	Ni(2+)-trisNTA-coupled form
		Measured Fluorescence Lifetime (ns) Repeat 1	Measured Fluorescence Lifetime (ns) Repeat 2	Measured Fluorescence Lifetime (ns) Repeat 3	Average Measured Fluorescence Lifetime (ns)	SD Measured Fluorescence Lifetime (ns)
	Alexa Fluor 405	1.8073	1.8504	1.7693	1.809	0.0331308
	Cy3B	0.8344	0.8851	0.8844	0.867967	0.0237369
	Alexa Fluor 647	0.7448	0.7614	0.7483	0.7515	0.0071447

## Sheet: Fig. S3
Quantification of the detection of His6-SUMO by Coomassie Brilliant Blue (CBB) G-250 in SDS-PAGE and Ni(2+)-Alexa Fluor 405 in SDS-PAGE and blot membrane. The gel and blot membrane images used for analysis are shown in Fig. 4. ND dentoes not detectable. SD denotes standard deviation.
	Detection method		Lane amount (pmol of His6-SUMO)
			1000	500	250	100	50	25	10	5	2.5	1
			Band intensity as quantified by the built-in option of ImageJ software (A.U.)
	CBB G-250 in SDS-PAGE	Repeat 1	96671.3	79839.8	57523.2	34551	22636.6	14726.7	7893.73	4026.76	1754.38	840.749
		Repeat 2	95474.7	79554.3	57918.8	35034.9	22526.9	15122.9	7800.73	4229.59	1772.96	622.335
		Repeat 3	93407.6	79242.2	54222.9	34855.4	21244.7	13936.9	7939.44	4357	1953.79	753.749
		Relative band intensity as quantified by the built-in option of ImageJ software to the 1000 pmol band
		Repeat 1	1	0.825889	0.595039	0.357407	0.23416	0.152337	0.0816554	0.0416541	0.0181478	0.00869699
		Repeat 2	1	0.83325	0.60664	0.366955	0.235947	0.158397	0.0817047	0.0443006	0.01857	0.00651832
		Repeat 3	1	0.848349	0.580498	0.373154	0.227441	0.149206	0.0849978	0.0466451	0.0209168	0.00806947
		Average	1	0.83583	0.594059	0.365839	0.232516	0.153313	0.082786	0.0442	0.0192115	0.00776159
		SD	0	0.0114502	0.0130986	0.00793268	0.00448464	0.00467261	0.0019157	0.002497	0.00149183	0.00112149
	Ni(2+)-Alexa Fluor 405 in SDS-PAGE	Band intensity as quantified by the built-in option of ImageJ software (A.U.)
		Repeat 1	55999.4	46327.3	29495.5	14700.3	7581.39	4080.59	1557.33	661.012	ND	ND
		Repeat 2	53502.3	45163.7	29949.6	15334.9	7369.9	4039.05	2093.4	719.598	ND	ND
		Repeat 3	58884.5	51677.9	34168.7	17112.3	8023.73	5026.66	2062.4	901.326	ND	ND
		Relative band intensity as quantified by the built-in option of ImageJ software to the 1000 pmol band
		Repeat 1	1	0.827281	0.52671	0.262509	0.135383	0.0728684	0.0278097	0.0118039	ND	ND
		Repeat 2	1	0.844146	0.559781	0.286622	0.137749	0.0754931	0.0391272	0.0134499	ND	ND
		Repeat 3	1	0.877614	0.580267	0.290609	0.136262	0.0853647	0.0350244	0.0153067	ND	ND
		Average	1	0.84968	0.555586	0.279913	0.136465	0.0779087	0.0339871	0.0135201	ND	ND
		SD	0	0.0256188	0.0270237	0.015204	0.00119593	0.00658908	0.00572964	0.00175244	ND	ND
	Ni(2+)-Alexa Fluor 405 in blot membrane	Band intensity as quantified by the built-in option of ImageJ software (A.U.)
		Repeat 1	102762	87595.6	66057.2	44900.6	30678.7	19536.7	10501.8	4642.12	1489.96	ND
		Repeat 2	98292.7	82596.2	62365.5	43774.1	31798.6	19834.3	10908.2	5008.49	1693.03	ND
		Repeat 3	102804	88516.5	67315.8	46892.7	29987.7	19473.2	10215.1	4726.32	1735.03	ND
		Relative band intensity as quantified by the built-in option of ImageJ software to the 1000 pmol band
		Repeat 1	1	0.85241	0.642816	0.436937	0.298541	0.190116	0.102195	0.0451735	0.0144991	ND
		Repeat 2	1	0.840308	0.634488	0.445345	0.32351	0.201788	0.110976	0.0509548	0.0172244	ND
		Repeat 3	1	0.861019	0.654796	0.456136	0.291697	0.18942	0.0993644	0.0459739	0.016877	ND
		Average	1	0.851246	0.644033	0.446139	0.304582	0.193774	0.104179	0.0473674	0.0162002	ND
		SD	0	0.0104044	0.0102085	0.00962401	0.0167449	0.00694865	0.00605482	0.00313248	0.00148337	ND
